# Supplementary material for: Tyrosyl phosphorylation of KRAS stalls GTPase cycle via alteration of switch I and II conformation
Source: Nat Commun. 2019 Jan 15;10:224. doi: 10.1038/s41467-018-08115-8 (PMC6333830; doi:10.1038/s41467-018-08115-8)
Supplement: Supplementary file 3 — Source Data File [file 41467_2018_8115_MOESM3_ESM.xlsx]

## Sheet: Fig 1f
	Tyrosine residues CCP
	Residu #	CCP
	4	0.00747262
	32	0.0666756
	40	0.0987332
	64	0.192053
	71	0.00796492
	96	0.0145066
	137	0.00611882
	157	0.0122784

## Sheet: Fig 3c
	Y32		Y64			Y32		Y64
Time	Peak Hight	N/S* ratio	Peak Hight	N/S ratio		Relative rate	SD	Relative rate	SD
0	0	0.0634	0	0.0634		0.579217	0.0571295	1	0.0962255
10.07	0.154	0.0566	0.346	0.0321
20.14	0.158	0.103	0.506	0.0708		*SD-standard curve fitting error obtained from the fitting analysis.
30.21	0.388	0.0845	0.567	0.0572
40.28	0.6	0.12	0.548	0.0553
50.35	0.393	0.148	0.715	0.0701
60.42	0.5	0.173	0.839	0.0836
70.49	0.591	0.123	0.791	0.0802
80.56	0.867	0.155	0.76	0.0471
90.63	0.619	0.0705	0.738	0.0372
100.7	0.866	0.188	0.917	0.0698
110.77	0.68	0.0692	0.868	0.0404
120.84	0.91	0.228	0.895	0.066
130.91	0.571	0.103	0.851	0.0458
140.98	0.547	0.129	0.906	0.078
151.05	0.904	0.23	0.907	0.0806
161.12	1	0.269	0.774	0.0683
171.19	0.758	0.205	1	0.0899
	* N/S- noise to signal ratio of each peak

## Sheet: Fig 3d
	Tyr32		Tyr64			Y32		Y64
Time	Peak Hight	N/S* ratio	Peak Hight	N/S ratio		Relative rate	SD	Relative rate	SD
0	1	0.116	1	0.0545		1	0.0684183	0.783147	0.0540283
10.07	0.766	0.106	0.912	0.0537
20.14	0.728	0.079	0.885	0.0513		*SD-standard curve fitting error obtained from the fitting analysis.
30.21	0.702	0.0722	0.977	0.0485
40.28	0.748	0.111	0.74	0.0615
50.35	0.562	0.0879	0.708	0.0483
60.42	0.65	0.0758	0.806	0.0533
70.49	0.47	0.126	0.665	0.0777
80.56	0.571	0.0924	0.579	0.0462
90.63	0.551	0.067	0.59	0.0486
100.7	0.278	0.105	0.577	0.0702
110.77	0.345	0.0602	0.408	0.0489
120.84	0.26	0.0881	0.411	0.056
130.91	0.197	0.092	0.389	0.0566
140.98	0.086	0.0956	0.44	0.0493
151.05	0.339	0.0656	0.346	0.0438
161.12	0.2	0.0665	0.166	0.0565
181.19	0.26	0.057	0.241	0.0526
201.26	0.214	0.109	0.0188	0.0653
221.33	0.244	0.047	0.037	0.0465
241.4	0	0.0568	0.178	0.0356
261.47	0.198	0.0736	0	0.0696
	* N/S- noise to signal ratio of each peak

## Sheet: Fig 5b
KRas.WT-Intrinsic						KRas.WT- 1:600 SOS						pKRas.WT-Intrinsic						pKRas.WT- 1:600 SOS
Time (min)	peak-1	peak-2	peak-3	peak-4		Time (min)	peak-1	peak-2	peak-3	peak-4		Time (min)	peak-1	peak-2	peak-3	peak-4		Time (min)	peak-1	peak-2	peak-3	peak-4
0	1	1	1	1		0	1	1	1	1		0	1	1	1	1		0	1	1	1	1
29.7167	0.974	0.959	0.949	0.87		29.7167	0.489	0.414	0.395	0.435		19.65	0.936	0.906	0.865	0.852		19.65	0.657	0.527	0.606	0.654
59.4333	0.891	1.02	0.844	0.854		59.4333	0.327	0.198	0.236	0.115		39.3	0.815	0.848	0.556	0.696		39.3	0.661	0.377	0.47	0.445
89.15	0.917	0.876	0.767	0.81		89.15	0.276	0.13	0.233	0.258		58.95	0.901	0.875	0.534	0.592		58.95	0.632	0.512	0.381	0.474
118.867	0.873	0.828	0.698	0.845		118.867	0.319	0.272	0.145	0.248		78.6	0.697	0.708	0.425	0.522		78.6	0.564	0.25		0.287
148.583	0.815	0.861	0.693	0.768		148.583	0.354	0.326	0.207	0.199		98.25	0.783	0.631	0.519	0.5		98.25	0.679	0.403	0.361	0.251
178.3	0.794	0.753	0.673	0.721								117.9	0.836	0.671	0.474	0.55		117.9	0.427	0.198	0.303	0.252
208.017	0.755	0.783	0.685	0.675								137.55	0.728	0.621	0.468	0.51		137.55	0.55	0.334	0.17	0.164
237.733	0.702	0.757	0.602	0.682								157.2	0.662	0.717	0.398	0.652		157.2	0.459	0.254	0.424	0.255
267.45	0.738	0.685	0.557	0.67								176.85	0.639	0.602	0.268	0.398		176.85	0.363	0.253	0.102	0.16
297.167	0.667	0.606	0.561	0.607								196.5	0.622	0.489	0.485	0.475		196.5	0.482	0.348	0.0309	0.0646
326.883	0.671	0.638	0.563	0.631								216.15	0.68	0.606	0.356	0.44		216.15	0.239	0.253	0.414	0.16
355.767	0.663	0.654	0.582	0.564								235.8	0.645	0.616	0.435	0.57		235.8	0.347	0.228	0.212	0.129
385.483	0.61	0.594	0.551	0.553								255.45	0.59	0.696	0.288	0.359		255.45	0.495	0.353	0.212	0.242
415.2	0.58	0.575	0.502	0.543								275.1	0.511	0.635	0.284	0.469		275.1	0.512	0.149	0.175	0.122
444.917	0.572	0.519	0.5	0.529								294.75	0.518	0.42	0.25	0.573		294.75	0.38	0.111	0.164	0.228
474.633	0.567	0.516	0.502	0.541								314.4	0.64	0.49	0.356	0.418		314.4	0.446	0.116	0.0402	0.276
504.35	0.554	0.535	0.426	0.494								334.05	0.579	0.555	0.29	0.372		334.05	0.357	0.141	0.255	0.131
534.067	0.52	0.518	0.473	0.506								353.7	0.558	0.462	0.176	0.387
563.783	0.495	0.502	0.449	0.543								373.35	0.453	0.423	0.303	0.386
593.5	0.543	0.487	0.444	0.531								393	0.543	0.483	0.272	0.439
623.217	0.516	0.477	0.42	0.502								412.65	0.445	0.436	0.33	0.285
652.933	0.501	0.402	0.423	0.463								432.3	0.527	0.391	0.315	0.358
682.65	0.501	0.454	0.433	0.49								451.95	0.593	0.344	0.316	0.338
712.367	0.45	0.508	0.424	0.464								471.6	0.486	0.478	0.294	0.291
742.083	0.433	0.447	0.395	0.507								491.25	0.427	0.415	0.223	0.311
771.8	0.419	0.385	0.428	0.513								510.9	0.458	0.381	0.322	0.291
801.517	0.422	0.436	0.391	0.436

## Sheet: Fig 5c
						KRAS						pKRAS
						Intrinsic-1	Intrinsic-2		SOS-1	SOS-2		Intrinsic-1	Intrinsic-2		SOS-1	SOS-2
					Rate of Exchange	0.002745	0.003495		0.05005	0.05816		0.007548	0.006986		0.02135	0.01543
					mean rate of exchange	0.00312			0.054105			0.007267			0.01839
					Mean fold increase	17.3413						2.53062
					Fold change-1 (SOS-1/Intrinsic-1)	18.2332					Fold change-1 (SOS-1/Intrinsic-1)	2.82856
					Fold change-2 (SOS-1/Intrinsic-2)	14.3205					Fold change-2 (SOS-1/Intrinsic-2)	3.05611
					Fold change-1 (SOS-2/Intrinsic-1)	21.1876					Fold change-1 (SOS-2/Intrinsic-1)	2.04425
					Fold change-1 (SOS-2/Intrinsic-2)	16.6409					Fold change-1 (SOS-2/Intrinsic-2)	2.2087

## Sheet: Fig 5d
	KRAS					pKRAS					KRAS-GAP					pKRAS-GAP
Time(min)	peak-1	peak-2	peak-3		Time(min)					Time(min)	peak-1	peak-2	peak-3		Time(min)	peak-1	peak-2	peak-3
0	0	0	0		0	0	0	0		0	0	0	0		0	0	0	0
29.4	0.28	0.24	0.197		29.4	0.0536	0	0.0969		29.4	0.322	0.325	0.378		29.4	0.116	0.101	0.05
58.8	0.344	0.397	0.29		58.8	0.189	0.119	0		58.8	0.588	0.595	0.45		58.8	0.212	0.182	0.25
88.2	0.429	0.431	0.375		88.2	0.137	0.277	0.159		88.2	0.686	0.778	0.754		88.2	0.191	0.317	0.196
117.6	0.489	0.46	0.43		117.6	0.191	0.302	0.256		117.6	0.83	0.784	0.989		117.6	0.314	0.382	0.257
147	0.582	0.58	0.534		147	0.28	0.317	0.144		147	0.845	0.951	0.938		147	0.249	0.387	0.334
176.4	0.612	0.595	0.71		176.4	0.259	0.349	0.282		176.4	0.984	0.898	0.955		176.4	0.34	0.399	0.381
205.8	0.694	0.638	0.73		205.8	0.386	0.347	0.193		205.8	0.934	0.901	1		205.8	0.274	0.465	0.458

## Sheet: Fig 5e
	KRAS						pKRAS
	Intrinsic-1	Intrinsic-2		GAP-1	GAP-2		Intrinsic-1	Intrinsic-2		GAP-1	GAP-2
Rate of Hydrolysis	0.005459	0.006062		0.01504	0.01927		0.001956	0.001886		0.002556	0.002264
mean rate of Hydrolysis	0.0057605			0.017155			0.001921			0.00241
Mean fold increase	2.97804					Mean fold increase	1.25455
Fold change-1 (GAP-1/Intrinsic-1)	2.75508					Fold change-1 (GAP-1/Intrinsic-1)	1.30675
Fold change-2 (GAP-1/Intrinsic-2)	2.48103					Fold change-2 (GAP-1/Intrinsic-2)	1.35525
Fold change-1 (GAP-2/Intrinsic-1)	3.52995					Fold change-1 (GAP-2/Intrinsic-1)	1.15746
Fold change-1 (GAP-2/Intrinsic-2)	3.17882					Fold change-1 (GAP-2/Intrinsic-2)	1.20042

## Sheet: Fig S1a
11a-1 (uM)	CFPAC1			Capan-1			HPAF-II			SW1990			HUPT3			MiaPaca2
0	98.1308	99.2523	102.617	102.273	102.273	95.4545	85.7143	104.464	109.821	87.1972	98.6159	114.187	101.786	101.786	96.4286	103.553	92.8934	103.553
0.375	86.3551	98.1308	90.2804	88.6364	78.4091	92.0455	83.0357	96.4286	96.4286	86.1592	89.2733	111.073	139.286	117.857	107.143	80.7107	76.1421	80.7107
0.75	68.4112	64.486	65.0467	85.2273	75	78.4091	66.9643	75	69.6429	77.8547	88.2353	83.045	80.3571	85.7143	80.3571	77.665	67.0051	79.1878
1.5	80.1869	69.5327	78.5047	64.7727	51.1364	51.1364	56.25	58.9286	56.25	67.4741	73.7024	80.9689	85.7143	85.7143	64.2857	77.665	91.3706	83.7563
3	57.757	50.4673	54.9533	51.1364	47.7273	54.5455	75	66.9643	66.9643	73.7024	68.5121	95.5017	91.0714	96.4286	75	62.4365	74.6193	82.2335
6	52.7103	46.5421	51.028	34.0909	51.1364	44.3182	42.8571	37.5	50.8929	70.5882	73.7024	73.7024	69.6429	85.7143	58.9286	63.9594	60.9137	77.665
12	44.2991	42.0561	44.2991	30.6818	23.8636	23.8636	50.8929	34.8214	64.2857	77.8547	66.436	78.8927	80.3571	75	64.2857	71.5736	59.3909	63.9594
24	28.0374	30.8411	32.5234	13.6364	17.0454	13.6364	37.5	32.1429	32.1429	49.827	56.0554	52.9412	42.8571	37.5	53.5714	59.3909	53.2995	70.0508
48	16.8224	17.3832	17.9439	-10.2273	-10.2273	-3.40909	-2.67857	2.67857	0	7.26644	6.22837	8.3045	10.7143	16.0714	5.35714	28.934	24.3655	25.8883

## Sheet: Fig S1b
	Log(11a-1) uM	P130411T1 (G12V)			PancT6
	-4	100	100	100	90.6475	107.914	101.439
	-0.124939	81.0526	91.5094	101.031
	0.176091	82.1053	66.0377	80.4124
	0.477121	65.2632	73.5849	72.165
	0.778151	81.0526	70.7547	71.134
	1.07918	58.9474	50	56.701
	1.30103				43.1655	45.3237	45.3237
	1.38021	30.5263	29.2453	28.866
	1.68124	13.6842	13.2075	15.4639
	1.69897				8.63309	8.63309	6.47482

## Sheet: Fig S1e
		Ctrl					SHP2-/-
	d1	0.0396667	0.0356667	0.0386667	0.0386667	0.0366667	0.0386667	0.0386667	0.0386667	0.0496667	0.0406667
	d3	0.135333	0.136333	0.126333	0.119333	0.125333	0.0633333	0.0673333	0.0563333	0.0773333	0.0533333
	d5	0.428667	0.412667	0.424667	0.402667	0.402667	0.250667	0.255667	0.251667	0.255667	0.259667

[truncated: 9 more sheets: Fig S1f, Fig S1h, Fig S2b, Fig S2c, Fig S3a, Fig S3b, Fig S7a, Fig S7b, Sheet19]
